# Supplementary material for: Age- and refraction-related changes in anterior segment anatomical structures measured by swept-source anterior segment OCT
Source: PLoS One. 2020 Oct 23;15(10):e0240110. doi: 10.1371/journal.pone.0240110 (PMC7584205; doi:10.1371/journal.pone.0240110)
Supplement: S1 Data — (XLSX) [file pone.0240110.s006.xlsx]

## Sheet: Averaging Analyses
Bland-Altman		CMTMAX														Bland-Altman
CMTMAX	AVERAGE1			1st	2nd			CMTMAX	AVERAGE8	1st	2nd					SSMAX	AVERAGE1			1st	2nd			SSMAX	AVERAGE8	1st	2nd
						diff	avg					diff	avg									diff	avg					diff	avg
	S1	OS	N	90	80	10	85			67	71	-4	69				S1	OS	N	120	113	7	116.5			109	113	-4	111
			T	132	96	36	114			100	110	-10	105						T	195	167	28	181			157	160	-3	158.5
	S2	OD	N	80	77	3	78.5			83	86	-3	84.5				S2	OD	N	124	132	-8	128			128	126	2	127
			T	71	62	9	66.5			64	60	4	62						T	130	113	17	121.5			113	104	9	108.5
		OS	N	76	72	4	74			74	74	0	74					OS	N	137	143	-6	140			112	119	-7	115.5
			T	72	69	3	70.5			76	62	14	69						T	146	140	6	143			141	135	6	138
	S3	OD	N	92	104	-12	98			104	95	9	99.5				S3	OD	N	150	130	20	140			132	129	3	130.5
			T	100	79	21	89.5			73	70	3	71.5						T	168	150	18	159			135	155	-20	145
		OS	N	97	86	11	91.5			78	87	-9	82.5					OS	N	132	130	2	131			132	133	-1	132.5
			T	93	92	1	92.5			88	87	1	87.5						T	169	174	-5	171.5			163	166	-3	164.5
	S4	OD	N	105	115	-10	110			119	128	-9	123.5				S4	OD	N	166	185	-19	175.5			154	160	-6	157
			T	101	94	7	97.5			72	82	-10	77						T	145	135	10	140			143	150	-7	146.5
		OS	N	110	96	14	103			96	95	1	95.5					OS	N	168	143	25	155.5			143	147	-4	145
			T	88	91	-3	89.5			87	96	-9	91.5						T	147	144	3	145.5			138	147	-9	142.5
	S5	OD	N	107	95	12	101			72	78	-6	75				S5	OD	N	135	130	5	132.5			98	104	-6	101
			T	62	60	2	61			60	52	8	56						T	101	97	4	99			95	81	14	88
		OS	N	65	67	-2	66			59	60	-1	59.5					OS	N	149	132	17	140.5			94	94	0	94
			T	54	66	-12	60			50	56	-6	53						T	87	104	-17	95.5			87	89	-2	88
	S6	OD	N	92	90	2	91			95	92	3	93.5				S6	OD	N	127	131	-4	129			112	123	-11	117.5
			T	77	51	26	64			58	46	12	52						T	116	105	11	110.5			99	97	2	98
		OS	N	85	74	11	79.5			62	56	6	59					OS	N	105	111	-6	108			107	108	-1	107.5
			T	75	77	-2	76			76	73	3	74.5						T	160	152	8	156			124	130	-6	127
	S7	OD	N	101	86	15	93.5			93	99	-6	96				S7	OD	N	126	107	19	116.5			112	109	3	110.5
			T	79	79	0	79			67	66	1	66.5						T	104	99	5	101.5			91	83	8	87
		OS	N	84	78	6	81			73	69	4	71					OS	N	112	103	9	107.5			99	97	2	98
			T	70	75	-5	72.5			71	69	2	70						T	118	116	2	117			99	91	8	95
	S8	OD	N	98	95	3	96.5			104	93	11	98.5				S8	OD	N	171	151	20	161			157	155	2	156
			T	73	78	-5	75.5			65	62	3	63.5						T	159	146	13	152.5			158	138	20	148
		OS	N	89	79	10	84			80	64	16	72					OS	N	186	167	19	176.5			152	136	16	144
			T	76	83	-7	79.5			66	75	-9	70.5						T	160	157	3	158.5			134	151	-17	142.5
	S9	OD	N	62	85	-23	73.5			78	83	-5	80.5				S9	OD	N	133	139	-6	136			144	143	1	143.5
			T	48	58	-10	53			58	62	-4	60						T	122	137	-15	129.5			120	130	-10	125
		OS	N	70	61	9	65.5			59	67	-8	63					OS	N	123	119	4	121			125	127	-2	126
			T	65	74	-9	69.5			69	67	2	68						T	136	143	-7	139.5			141	137	4	139
					bias	3.38235					bias	0.117647									bias	5.35294					bias	-0.558824
					stand dev	11.7345					stdev	7.26037									stand dev	11.9643					stdev	8.51804
					Lower LOA	-19.6172					Lower LOA	-14.1127									Lower LOA	-18.0971					Lower LOA	-17.2542
					Upper LOA	26.3819					Upper LOA	14.348									Upper LOA	28.803					Upper LOA	16.1365
This file takes the 9 subjects (S1-S9) and shows the differences (the delta) between the first and second measurements of CMTMAX and SSMAX at averaging of 1 and averaging of 8
This data was used to generate the Figure 2 Bland-Altman analyses.

## Sheet: Ciliary Body Measures
Code	Temporal CMTMAX (right eyes)(um)	Nasal CMTMAX (right eyes) (um)	Temporal SSMAX (right eyes) (um)	Nasal SSMAX (right eyes) (um)	Ages (years)	RefractiveError (D)
S001	830	980	1070	1130	39	-0.25
S002	821	791	1080	1320	35	-2
S003	798	850	1160	1140	32	0.25
S004	615	691	770	1060	34	-5.5
S005	715	669	1060	1060	31	-0.5
S006	890	787	1130	1320	32	0.25
S007	804	957	1320	1260	31	-3
S008	827	970	1090	1010	42	-4.5
S009	571	687	941	1110	41	-1
S010	613	689	1080	952	32	-1
S011	680	735	1000	866	38	-1
S012	739	831	812	1000	52	-0.5
S013	730	661	1010	1200	51	-0.25
S014	588	673	580	732	54	0.5
S015	852	839	822	867	53	-0.5
S016	773	665	988	1230	40	-1.75
S017	719	809	876	1080	40	-0.5
S018	754	910	1280	1300	65	-6.75
S019	500	560	1360	1320	29	-1.25
S020	712	687	961	1120	51	-3.25
S021	744	737	731	969	69	3
S022	823	814	851	1060	46	-4.75
S023	811	911	722	917	63	-4.25
S024	600	720	1190	918	41	0
S025	600	827	859	1080	45	-3.75
S026	690	731	920	909	30	-5
S027	745	779	951	972	68	-0.75
S028	860	986	914	1130	74	1.25
S029	719	821	1060	1060	63	1
S030	642	669	1280	1170	34	-8.25
S031	711	743	861	1050	40	-0.5
S032	530	683	1340	1150	30	-2.75
S033	580	621	1190	803	26	-2
S034	715	703	1160	1160	41	-2.5
S035	674	678	1040	1160	38	-6.75
S036	690	632	1200	1230	57	-4.25
S037	773	865	756	842	63	2
S038	813	867	1040	1210	45	-2.5
S039	566	540	1180	1460	27	-7.75
S040	566	588	1500	1290	24	-4.75
S041	542	805	1060	1100	26	-5
S042	800	865	1200	1040	29	-2.5
S043	706	838	1070	1080	23	-3.75
S044	773	788	1210	1250	25	-3
S045	600	732	899	766	58	1
S046	619	627	766	1230	34	-2.25
S047	684	764	927	925	42	0.25
S048	675	616	961	1020	49	-1.5
S049	704	872	981	1100	58	-2.75
S050	752	758	803	909	51	-0.25
S051	780	760	961	1050	41	-0.25
S052	900	941	907	975	63	-0.25
S053	820	807	1400	1300	30	-0.5
S054	631	628	977	990	40	-0.25
S055	679	799	760	973	55	3.5
S056	750	666	574	617	60	1.5
S057	812	818	1060	1160	26	-2.75
S058	724	764	827	730	68	0
S059	873	930	903	1050	63	1.25
S060	785	965	997	1000	63	2
S061	678	765	1180	960	34	-0.25
S062	685	742	838	833	69	-3.5
S063	701	595	1130	1450	29	-2
CMTMAX: maximum ciliary muscle thickness
SSMAX: the distance between scleral spur to the thickest point of the ciliary muscle
